# Supplementary material for: Ethosomes for Curcumin and Piperine Cutaneous Delivery to Prevent Environmental-Stressor-Induced Skin Damage
Source: Antioxidants (Basel). 2024 Jan 11;13(1):91. doi: 10.3390/antiox13010091 (PMC10812558; doi:10.3390/antiox13010091)
Supplement: Supplementary file 1 [file antioxidants-13-00091-s001.zip]

Archive with 1 entries (1 files):
- antioxidants-2808043-supplementary.pdf
